# Supplementary material for: Concurrent Activation of Both Survival-Promoting and Death-Inducing Signaling by Chloroquine in Glioblastoma Stem Cells: Implications for Potential Risks and Benefits of Using Chloroquine as Radiosensitizer
Source: Cells. 2023 Apr 30;12(9):1290. doi: 10.3390/cells12091290 (PMC10177603; doi:10.3390/cells12091290)
Supplement: Supplementary file 1 [file cells-12-01290-s001.zip]

Archive with 1 entries (1 files):
- cells-2336826-supplementary.pdf
